# Supplementary material for: A new species of the genus Acanthosaura (Squamata, Agamidae) from Yunnan, China, with comments on its conservation status
Source: Zookeys. 2020 Aug 14;959:113–35. doi: 10.3897/zookeys.959.54601 (PMC7442756; doi:10.3897/zookeys.959.54601)
Supplement: XML Treatment for Acanthosaura liui [file zookeys.959.54601-treatment1.xml]

<!DOCTYPE tp:taxon-treatment
  PUBLIC "-//TaxonX//DTD Taxonomic Treatment Publishing DTD v0 20100105//EN" "tax-treatment-NSO.dtd">
<tp:taxon-treatment xmlns:tp="http://www.plazi.org/taxpub"><tp:treatment-meta><kwd-group><label>Taxon classification</label><kwd><named-content xmlns:xlink="http://www.w3.org/1999/xlink" content-type="kingdom">Animalia</named-content></kwd><kwd><named-content xmlns:xlink="http://www.w3.org/1999/xlink" content-type="order">Squamata</named-content></kwd><kwd><named-content xmlns:xlink="http://www.w3.org/1999/xlink" content-type="family">Agamidae</named-content></kwd></kwd-group><mixed-citation publication-type="journal"><person-group><name><surname>Liu</surname><given-names>Shuo</given-names></name><name><surname>Hou</surname><given-names>Mian</given-names></name><name><surname>Mo</surname><given-names>Mingzhong</given-names></name><name><surname>Rao</surname><given-names>Dingqi</given-names></name></person-group><article-title>A new species of the genus <italic><tp:taxon-name><tp:taxon-name-part taxon-name-part-type="genus" reg="Acanthosaura">Acanthosaura</tp:taxon-name-part></tp:taxon-name></italic> (<tp:taxon-name><tp:taxon-name-part taxon-name-part-type="order">Squamata</tp:taxon-name-part></tp:taxon-name>, <tp:taxon-name><tp:taxon-name-part taxon-name-part-type="family">Agamidae</tp:taxon-name-part></tp:taxon-name>) from Yunnan, China, with comments on its conservation status</article-title><source>Zookeys</source><day>14</day><month>8</month><year>2020</year><volume>959</volume><fpage>113</fpage><lpage>135</lpage><pub-id pub-id-type="doi">10.3897/zookeys.959.54601</pub-id></mixed-citation></tp:treatment-meta><tp:nomenclature><tp:taxon-name><object-id xmlns:xlink="http://www.w3.org/1999/xlink" content-type="arpha" xlink:type="simple">1C1F3E1F-5922-5C1F-9528-E84AD9F1F59F</object-id>
              <tp:taxon-name-part taxon-name-part-type="genus" reg="Acanthosaura">Acanthosaura</tp:taxon-name-part>
              <tp:taxon-name-part taxon-name-part-type="species" reg="liui">liui</tp:taxon-name-part>
              <object-id xmlns:xlink="http://www.w3.org/1999/xlink" content-type="zoobank" xlink:type="simple">http://zoobank.org/8E1E9E67-BB71-41CA-9997-CEB3A3B63955</object-id>
            </tp:taxon-name><tp:taxon-status xmlns:xlink="http://www.w3.org/1999/xlink" xlink:type="simple">sp. nov.</tp:taxon-status><xref ref-type="fig" rid="F3">Figures 3</xref><xref ref-type="fig" rid="F4">, 4</xref><xref ref-type="fig" rid="F5">, 5</xref><xref ref-type="fig" rid="F8">, 8</xref></tp:nomenclature><tp:treatment-sec sec-type="Holotype" id="SECID0ER3AG"><title>Holotype.</title><p>China • ♂; Yunnan, Jianshui; <named-content xmlns:xlink="http://www.w3.org/1999/xlink" content-type="dwc:verbatimCoordinates" xlink:type="simple"><named-content content-type="geo-json" specific-use="{&#34;type&#34;:&#34;Point&#34;,&#34;coordinates&#34;:[102.741111,23.340000]}" id="NCID0E13AG" xlink:type="simple">23°20'24"N, 102°44'28"E</named-content></named-content>; 1540 m; 2 May. 2020; Shuo Liu leg.; KIZL2020001.</p></tp:treatment-sec><tp:treatment-sec sec-type="Paratypes" id="SECID0E63AG"><title>Paratypes.</title><p>China • 1 ♀; the same locality as the holotype; 16 May. 2020; Shuo Liu leg.; KIZL2020002 • 2 ♂; the same locality as the holotype; 17 May. 2020; Shuo Liu leg.; KIZL2020003 and KIZL2020004.</p></tp:treatment-sec><tp:treatment-sec sec-type="etymology" id="SECID0EE4AG"><title>Etymology.</title><p>The specific epithet is dedicated to the renowned herpetologist Prof. Chengzhao Liu (30.9.1900–9.4.1976), in recognition of his great contributions to herpetological research in China.</p></tp:treatment-sec><tp:treatment-sec sec-type="diagnosis" id="SECID0EJ4AG"><title>Diagnosis.</title><p>Body size medium (<abbrev xmlns:xlink="http://www.w3.org/1999/xlink" xlink:title="snout-vent length" id="ABBRID0EP4AG" xlink:type="simple">SVL</abbrev> 85.1–95.9 mm), postorbital and occipital spines present; relatively developed gular pouch; scales on flanks randomly intermixed with medium and large scales; nuchal crest gradually developed posteriorly, first nuchal crest spine shortest and last nuchal crest spine longest; diastema between nuchal and dorsal crests present; dorsal crest underdeveloped, composed of enlarged, pointed scales beginning at shoulder region and decreasing regularly in size; tail 1.47–1.77× <abbrev xmlns:xlink="http://www.w3.org/1999/xlink" xlink:title="snout-vent length" id="ABBRID0ET4AG" xlink:type="simple">SVL</abbrev>; number of subdigital lamellae on the fourth finger 16–18 and the fourth toe 22–25; black nuchal collar present; black eye patch extending from nostril through orbit posteriorly and downwards through tympanum and then posteriorly and upwards meeting diamond-shaped black nuchal collar on nape; black oblique folds anterior to forelimb insertions present and not meeting black nuchal collar; anterior nuchal crest spines and dorsal sides of postorbital and occipital spines light colored, posterior nuchal crest spines and ventral sides of postorbital and occipital spines black; gular pouch light blue; tongue and inside of mouth yellow.</p></tp:treatment-sec><tp:treatment-sec sec-type="description" id="SECID0EX4AG"><title>Description of the holotype.</title><p>Adult male. <abbrev xmlns:xlink="http://www.w3.org/1999/xlink" xlink:title="snout-vent length" id="ABBRID0E44AG" xlink:type="simple">SVL</abbrev> 85.1 mm. <abbrev xmlns:xlink="http://www.w3.org/1999/xlink" xlink:title="tail length" id="ABBRID0EB5AG" xlink:type="simple">TL</abbrev> 150.6 mm, tail complete. Head length 26.7 mm; head moderately long (<abbrev xmlns:xlink="http://www.w3.org/1999/xlink" xlink:title="head length" id="ABBRID0EF5AG" xlink:type="simple">HL</abbrev>/<abbrev xmlns:xlink="http://www.w3.org/1999/xlink" xlink:title="snout-vent length" id="ABBRID0EJ5AG" xlink:type="simple">SVL</abbrev> 31%), somewhat narrow (<abbrev xmlns:xlink="http://www.w3.org/1999/xlink" xlink:title="head width" id="ABBRID0EN5AG" xlink:type="simple">HW</abbrev>/<abbrev xmlns:xlink="http://www.w3.org/1999/xlink" xlink:title="snout-vent length" id="ABBRID0ER5AG" xlink:type="simple">SVL</abbrev> 22%), not tall (<abbrev xmlns:xlink="http://www.w3.org/1999/xlink" xlink:title="head height" id="ABBRID0EV5AG" xlink:type="simple">HD</abbrev>/<abbrev xmlns:xlink="http://www.w3.org/1999/xlink" xlink:title="head length" id="ABBRID0EZ5AG" xlink:type="simple">HL</abbrev> 57%), triangular in dorsal and lateral profile. Snout short (<abbrev xmlns:xlink="http://www.w3.org/1999/xlink" xlink:title="snout length" id="ABBRID0E45AG" xlink:type="simple">SL</abbrev>/<abbrev xmlns:xlink="http://www.w3.org/1999/xlink" xlink:title="head length" id="ABBRID0EB6AG" xlink:type="simple">HL</abbrev> 40%), a Y-shaped arrangement of enlarged scales on the snout; interorbital and frontal regions and rostrum wide. Canthus rostralis prominent, forming a large projecting shelf extending above eye, composed of 12/13 enlarged scales; shelf terminates with a notch anterior to the postorbital spine. Nasal concave, nostrils surrounded by a circular scale. Eye relatively large (<abbrev xmlns:xlink="http://www.w3.org/1999/xlink" xlink:title="eye diameter" id="ABBRID0EF6AG" xlink:type="simple">EYE</abbrev>/<abbrev xmlns:xlink="http://www.w3.org/1999/xlink" xlink:title="head length" id="ABBRID0EJ6AG" xlink:type="simple">HL</abbrev> 22%), orbit very large (<abbrev xmlns:xlink="http://www.w3.org/1999/xlink" xlink:title="orbit diameter" id="ABBRID0EN6AG" xlink:type="simple">ORBIT</abbrev>/<abbrev xmlns:xlink="http://www.w3.org/1999/xlink" xlink:title="head length" id="ABBRID0ER6AG" xlink:type="simple">HL</abbrev> 31%). Prefrontal and frontal scales slightly keeled and larger than scales between supralabials; scales on occiput weakly keeled. Moderately elongate epidermal spine above posterior margin of eye, straight, surrounded by 5/5 enlarged scales. A notch present between the supraciliary edge and postorbital spine. Moderately elongate epidermal spine on occipital region, straight, surrounded by a rosette of 5/5 short spiny scales. A row of enlarged conical scales present between orbit and occipital spine; a few elongate conical scales present on the posterior of lower jaw. Tympanum exposed, oblong, surrounded by small scales. Supralabials 10/11, rectangular, scales in center of series largest; infralabials 10/11, rectangular, scales in center of series largest; rostral oblong, eight scales contacting the rostral; mental squarish above, becoming triangular below, larger than first pair of infralabials, six scales contacting the mental; gulars sharply keeled and spinose. Dewlap extensible, gular pouch relatively developed. Nuchal crest composed of five elongate, lanceolate, laterally compressed scales bordered on each side by one row of enlarged, spinose scales; nuchal crest gradually developed posteriorly, the first nuchal crest spine shortest and the last nuchal crest spine longest; nuchal crest followed by a diastema at base of nape. Dorsal body crest underdeveloped, extending from posterior margin of diastema onto base of tail; vertebral crest composed of enlarged, epidermal, laterally compressed, spinose scales; vertebral crest tapers slightly to base of tail, then fades progressively. Body slightly short, triangular in cross-section. Dorsal scales small, mixed with large scales indistinctly arranged in diagonal rows, keels projecting posterior wards; scales of pectoral region and abdomen larger than dorsal scales, keeled, more or less arranged in transverse rows; keeled scales anterior to vent not enlarged. Limbs relatively long (<abbrev xmlns:xlink="http://www.w3.org/1999/xlink" xlink:title="forelimb length" id="ABBRID0EV6AG" xlink:type="simple">FOREL</abbrev>/<abbrev xmlns:xlink="http://www.w3.org/1999/xlink" xlink:title="snout-vent length" id="ABBRID0EZ6AG" xlink:type="simple">SVL</abbrev> 42%, <abbrev xmlns:xlink="http://www.w3.org/1999/xlink" xlink:title="hindlimb length" id="ABBRID0E46AG" xlink:type="simple">HINDL</abbrev>/<abbrev xmlns:xlink="http://www.w3.org/1999/xlink" xlink:title="snout-vent length" id="ABBRID0EBABG" xlink:type="simple">SVL</abbrev> 60%); dorsal and ventral scales of forelimbs keeled, spinose, approximately the same size. Five digits on manus; subdigital scales keeled, subdigital lamellae under fourth finger 17/17. Scales of hind limbs keeled and spinose; postfemoral scales small, interspersed with larger spinose scales. Five digits on pes; subdigital scales keeled, subdigital lamellae under fourth toe 25/25. Tail length 1.77 times <abbrev xmlns:xlink="http://www.w3.org/1999/xlink" xlink:title="snout-vent length" id="ABBRID0EFABG" xlink:type="simple">SVL</abbrev>, tail covered with keeled spinose scales, keels on subcaudals directed posteriorly; subcaudals much longer than supracaudals; base of tail 12.3 mm wide.</p></tp:treatment-sec><tp:treatment-sec sec-type="Color of holotype in life" id="SECID0EJABG"><title>Color of holotype in life.</title><p>Dorsal surface of head light brownish grey; black eye patch extending from nostril through orbit posteriorly and downwards through tympanum and then posteriorly and upwards meeting the diamond-shaped black nuchal collar on nape; upper and lower lips white, same as color of lateral and ventral sides of neck; iris reddish brown; black nuchal collar does not reach black oblique folds anterior to fore limb insertions; gular pouch light blue; dorsal sides of postorbital and occipital spines same color as dorsal surface of head, ventral sides of postorbital and occipital spines black, first four nuchal crest spines almost white, last nuchal crest spine black; tongue and inside of mouth yellow; a few almost symmetrical large black and greyish white speckles on both sides of dorsal crest, many small black and light purplish grey speckles on lateral sides of body; dorsal surface of limbs brown with indistinct lightly colored transverse stripes, light patches on elbows and knees; ventral sides of limbs and body white with many small brown spots; brownish black and greyish white rings on tail. However, these lizards can change their body color within limits like most other members of this genus.</p></tp:treatment-sec><tp:treatment-sec sec-type="Color of holotype in preservative" id="SECID0EOABG"><title>Color of holotype in preservative.</title><p>The coloration in preservative resembles that in life. Light blue on gular region faded; dorsal surface of head and upper and lower lips became darker; spots on belly became indistinct.</p></tp:treatment-sec><tp:treatment-sec sec-type="variation" id="SECID0ETABG"><title>Variation.</title><p>Morphometric and meristic data for the type series are provided in Table <xref ref-type="table" rid="T3">3</xref>. The female paratype resembles the holotype in most aspects except that it has a larger body size and a shorter tail, a darker dorsal ground-color of the body, and with its penultimate nuchal crest spine being half black; the light blue color on gular region is indistinct, and the base of the tail is not thickened. The two male paratypes resemble the holotype in most aspects except that they have bigger body sizes and relatively shorter tails, no spot on the ventral sides of their bodies, and both have seven nuchal crest spines.</p><table-wrap id="T3" position="float" orientation="portrait"><label>Table 3.</label><caption><p>Morphometrical (in mm) and meristic data for the type series of <italic><tp:taxon-name><tp:taxon-name-part taxon-name-part-type="genus" reg="Acanthosaura">Acanthosaura</tp:taxon-name-part> <tp:taxon-name-part taxon-name-part-type="species" reg="liui">liui</tp:taxon-name-part></tp:taxon-name></italic> sp. nov. For character abbreviations see material and methods. Paired meristic characters are given left/right.</p></caption><table id="TID0ESYAI" rules="all"><tbody><tr><th rowspan="1" colspan="1"/><th rowspan="1" colspan="1">Holotype KIZL2020001 Adult male</th><th rowspan="1" colspan="1">Paratype KIZL2020002 Adult female</th><th rowspan="1" colspan="1">Paratype KIZL2020003 Adult male</th><th rowspan="1" colspan="1">Paratype KIZL2020004 Adult male</th><th rowspan="1" colspan="1">Range</th><th rowspan="1" colspan="1">Mean</th></tr><tr><td rowspan="1" colspan="1">
                      <abbrev xmlns:xlink="http://www.w3.org/1999/xlink" xlink:title="snout-vent length" id="ABBRID0EQCBG" xlink:type="simple">SVL</abbrev>
                    </td><td rowspan="1" colspan="1">85.1</td><td rowspan="1" colspan="1">94.8</td><td rowspan="1" colspan="1">95.9</td><td rowspan="1" colspan="1">94.1</td><td rowspan="1" colspan="1">85.1–95.9</td><td rowspan="1" colspan="1">92.5</td></tr><tr><td rowspan="1" colspan="1">
                      <abbrev xmlns:xlink="http://www.w3.org/1999/xlink" xlink:title="tail length" id="ABBRID0ELDBG" xlink:type="simple">TL</abbrev>
                    </td><td rowspan="1" colspan="1">150.6</td><td rowspan="1" colspan="1">139.3</td><td rowspan="1" colspan="1">155.1</td><td rowspan="1" colspan="1">155.3</td><td rowspan="1" colspan="1">139.3–155.3</td><td rowspan="1" colspan="1">150.1</td></tr><tr><td rowspan="1" colspan="1"><abbrev xmlns:xlink="http://www.w3.org/1999/xlink" xlink:title="tail length" id="ABBRID0EGEBG" xlink:type="simple">TL</abbrev>/<abbrev xmlns:xlink="http://www.w3.org/1999/xlink" xlink:title="snout-vent length" id="ABBRID0EKEBG" xlink:type="simple">SVL</abbrev></td><td rowspan="1" colspan="1">1.77</td><td rowspan="1" colspan="1">1.47</td><td rowspan="1" colspan="1">1.62</td><td rowspan="1" colspan="1">1.65</td><td rowspan="1" colspan="1">1.47–1.77</td><td rowspan="1" colspan="1">1.63</td></tr><tr><td rowspan="1" colspan="1">
                      <abbrev xmlns:xlink="http://www.w3.org/1999/xlink" xlink:title="tail base width" id="ABBRID0EEFBG" xlink:type="simple">TBW</abbrev>
                    </td><td rowspan="1" colspan="1">12.3</td><td rowspan="1" colspan="1">10.6</td><td rowspan="1" colspan="1">13.9</td><td rowspan="1" colspan="1">13.7</td><td rowspan="1" colspan="1">10.6–13.9</td><td rowspan="1" colspan="1">12.6</td></tr><tr><td rowspan="1" colspan="1">
                      <abbrev xmlns:xlink="http://www.w3.org/1999/xlink" xlink:title="head length" id="ABBRID0E6FBG" xlink:type="simple">HL</abbrev>
                    </td><td rowspan="1" colspan="1">26.7</td><td rowspan="1" colspan="1">29.2</td><td rowspan="1" colspan="1">30.0</td><td rowspan="1" colspan="1">28.7</td><td rowspan="1" colspan="1">26.7–30.0</td><td rowspan="1" colspan="1">28.7</td></tr><tr><td rowspan="1" colspan="1">
                      <abbrev xmlns:xlink="http://www.w3.org/1999/xlink" xlink:title="head width" id="ABBRID0E1GBG" xlink:type="simple">HW</abbrev>
                    </td><td rowspan="1" colspan="1">18.3</td><td rowspan="1" colspan="1">19.5</td><td rowspan="1" colspan="1">22.4</td><td rowspan="1" colspan="1">19.8</td><td rowspan="1" colspan="1">18.3–22.4</td><td rowspan="1" colspan="1">20.0</td></tr><tr><td rowspan="1" colspan="1">
                      <abbrev xmlns:xlink="http://www.w3.org/1999/xlink" xlink:title="head height" id="ABBRID0EVHBG" xlink:type="simple">HD</abbrev>
                    </td><td rowspan="1" colspan="1">15.1</td><td rowspan="1" colspan="1">15.8</td><td rowspan="1" colspan="1">17.3</td><td rowspan="1" colspan="1">16.7</td><td rowspan="1" colspan="1">15.1–17.3</td><td rowspan="1" colspan="1">16.2</td></tr><tr><td rowspan="1" colspan="1">
                      <abbrev xmlns:xlink="http://www.w3.org/1999/xlink" xlink:title="snout length" id="ABBRID0EQIBG" xlink:type="simple">SL</abbrev>
                    </td><td rowspan="1" colspan="1">10.7</td><td rowspan="1" colspan="1">11.2</td><td rowspan="1" colspan="1">11.3</td><td rowspan="1" colspan="1">10.3</td><td rowspan="1" colspan="1">10.3–11.3</td><td rowspan="1" colspan="1">10.9</td></tr><tr><td rowspan="1" colspan="1">
                      <abbrev xmlns:xlink="http://www.w3.org/1999/xlink" xlink:title="orbit diameter" id="ABBRID0ELJBG" xlink:type="simple">ORBIT</abbrev>
                    </td><td rowspan="1" colspan="1">8.4</td><td rowspan="1" colspan="1">8.8</td><td rowspan="1" colspan="1">8.6</td><td rowspan="1" colspan="1">8.9</td><td rowspan="1" colspan="1">8.4–8.9</td><td rowspan="1" colspan="1">8.7</td></tr><tr><td rowspan="1" colspan="1">
                      <abbrev xmlns:xlink="http://www.w3.org/1999/xlink" xlink:title="eye diameter" id="ABBRID0EGKBG" xlink:type="simple">EYE</abbrev>
                    </td><td rowspan="1" colspan="1">5.8</td><td rowspan="1" colspan="1">6.4</td><td rowspan="1" colspan="1">5.9</td><td rowspan="1" colspan="1">6.1</td><td rowspan="1" colspan="1">5.8–6.4</td><td rowspan="1" colspan="1">6.1</td></tr><tr><td rowspan="1" colspan="1">
                      <abbrev xmlns:xlink="http://www.w3.org/1999/xlink" xlink:title="tympanum diameter" id="ABBRID0EBLBG" xlink:type="simple">TD</abbrev>
                    </td><td rowspan="1" colspan="1">2.9</td><td rowspan="1" colspan="1">3.8</td><td rowspan="1" colspan="1">3.4</td><td rowspan="1" colspan="1">3.5</td><td rowspan="1" colspan="1">2.9–3.8</td><td rowspan="1" colspan="1">3.4</td></tr><tr><td rowspan="1" colspan="1"><abbrev xmlns:xlink="http://www.w3.org/1999/xlink" xlink:title="tympanum diameter" id="ABBRID0E3LBG" xlink:type="simple">TD</abbrev>/<abbrev xmlns:xlink="http://www.w3.org/1999/xlink" xlink:title="head height" id="ABBRID0EAMBG" xlink:type="simple">HD</abbrev></td><td rowspan="1" colspan="1">0.19</td><td rowspan="1" colspan="1">0.24</td><td rowspan="1" colspan="1">0.20</td><td rowspan="1" colspan="1">0.21</td><td rowspan="1" colspan="1">0.19–0.24</td><td rowspan="1" colspan="1">0.21</td></tr><tr><td rowspan="1" colspan="1">
                      <abbrev xmlns:xlink="http://www.w3.org/1999/xlink" xlink:title="scales on tympanum" id="ABBRID0E1MBG" xlink:type="simple">TN</abbrev>
                    </td><td rowspan="1" colspan="1">0</td><td rowspan="1" colspan="1">0</td><td rowspan="1" colspan="1">0</td><td rowspan="1" colspan="1">0</td><td rowspan="1" colspan="1">0</td><td rowspan="1" colspan="1">0</td></tr><tr><td rowspan="1" colspan="1">
                      <abbrev xmlns:xlink="http://www.w3.org/1999/xlink" xlink:title="postorbital spine length" id="ABBRID0EVNBG" xlink:type="simple">PS</abbrev>
                    </td><td rowspan="1" colspan="1">3.0</td><td rowspan="1" colspan="1">2.5</td><td rowspan="1" colspan="1">2.1</td><td rowspan="1" colspan="1">3.2</td><td rowspan="1" colspan="1">2.1–3.2</td><td rowspan="1" colspan="1">2.7</td></tr><tr><td rowspan="1" colspan="1"><abbrev xmlns:xlink="http://www.w3.org/1999/xlink" xlink:title="postorbital spine length" id="ABBRID0EQOBG" xlink:type="simple">PS</abbrev>/<abbrev xmlns:xlink="http://www.w3.org/1999/xlink" xlink:title="head length" id="ABBRID0EUOBG" xlink:type="simple">HL</abbrev></td><td rowspan="1" colspan="1">0.11</td><td rowspan="1" colspan="1">0.09</td><td rowspan="1" colspan="1">0.07</td><td rowspan="1" colspan="1">0.11</td><td rowspan="1" colspan="1">0.07–0.11</td><td rowspan="1" colspan="1">0.10</td></tr><tr><td rowspan="1" colspan="1">
                      <abbrev xmlns:xlink="http://www.w3.org/1999/xlink" xlink:title="number of scales surrounding the postorbital spine" id="ABBRID0EOPBG" xlink:type="simple">NSSPS</abbrev>
                    </td><td rowspan="1" colspan="1">5/5</td><td rowspan="1" colspan="1">6/5</td><td rowspan="1" colspan="1">5/5</td><td rowspan="1" colspan="1">5/6</td><td rowspan="1" colspan="1">5–6</td><td rowspan="1" colspan="1">5</td></tr><tr><td rowspan="1" colspan="1">
                      <abbrev xmlns:xlink="http://www.w3.org/1999/xlink" xlink:title="maximum length of the largest spine in the nuchal crest measured from the base to the tip" id="ABBRID0EJQBG" xlink:type="simple">NSL</abbrev>
                    </td><td rowspan="1" colspan="1">5.2</td><td rowspan="1" colspan="1">5.1</td><td rowspan="1" colspan="1">7.1</td><td rowspan="1" colspan="1">4.9</td><td rowspan="1" colspan="1">4.9–7.1</td><td rowspan="1" colspan="1">5.6</td></tr><tr><td rowspan="1" colspan="1"><abbrev xmlns:xlink="http://www.w3.org/1999/xlink" xlink:title="maximum length of the largest spine in the nuchal crest measured from the base to the tip" id="ABBRID0EERBG" xlink:type="simple">NSL</abbrev>/<abbrev xmlns:xlink="http://www.w3.org/1999/xlink" xlink:title="head length" id="ABBRID0EIRBG" xlink:type="simple">HL</abbrev></td><td rowspan="1" colspan="1">0.19</td><td rowspan="1" colspan="1">0.17</td><td rowspan="1" colspan="1">0.24</td><td rowspan="1" colspan="1">0.17</td><td rowspan="1" colspan="1">0.17–0.24</td><td rowspan="1" colspan="1">0.19</td></tr><tr><td rowspan="1" colspan="1">
                      <abbrev xmlns:xlink="http://www.w3.org/1999/xlink" xlink:title="maximum length of the largest spine in the dorsal crest" id="ABBRID0ECSBG" xlink:type="simple">DS</abbrev>
                    </td><td rowspan="1" colspan="1">2.7</td><td rowspan="1" colspan="1">3.2</td><td rowspan="1" colspan="1">3.7</td><td rowspan="1" colspan="1">3.5</td><td rowspan="1" colspan="1">2.7–3.7</td><td rowspan="1" colspan="1">3.3</td></tr><tr><td rowspan="1" colspan="1"><abbrev xmlns:xlink="http://www.w3.org/1999/xlink" xlink:title="maximum length of the largest spine in the dorsal crest" id="ABBRID0E4SBG" xlink:type="simple">DS</abbrev>/<abbrev xmlns:xlink="http://www.w3.org/1999/xlink" xlink:title="head length" id="ABBRID0EBTBG" xlink:type="simple">HL</abbrev></td><td rowspan="1" colspan="1">0.10</td><td rowspan="1" colspan="1">0.11</td><td rowspan="1" colspan="1">0.12</td><td rowspan="1" colspan="1">0.12</td><td rowspan="1" colspan="1">0.10–0.12</td><td rowspan="1" colspan="1">0.11</td></tr><tr><td rowspan="1" colspan="1">
                      <abbrev xmlns:xlink="http://www.w3.org/1999/xlink" xlink:title="number of nuchal crest spines" id="ABBRID0E2TBG" xlink:type="simple">NN</abbrev>
                    </td><td rowspan="1" colspan="1">5</td><td rowspan="1" colspan="1">5</td><td rowspan="1" colspan="1">7</td><td rowspan="1" colspan="1">7</td><td rowspan="1" colspan="1">5–7</td><td rowspan="1" colspan="1">6</td></tr><tr><td rowspan="1" colspan="1">
                      <abbrev xmlns:xlink="http://www.w3.org/1999/xlink" xlink:title="longest dorsal scale" id="ABBRID0EWUBG" xlink:type="simple">DSL</abbrev>
                    </td><td rowspan="1" colspan="1">1.7</td><td rowspan="1" colspan="1">1.9</td><td rowspan="1" colspan="1">1.9</td><td rowspan="1" colspan="1">1.6</td><td rowspan="1" colspan="1">1.6–1.9</td><td rowspan="1" colspan="1">1.8</td></tr><tr><td rowspan="1" colspan="1">
                      <abbrev xmlns:xlink="http://www.w3.org/1999/xlink" xlink:title="maximum width of the spines in the nuchal crest" id="ABBRID0ERVBG" xlink:type="simple">WNC</abbrev>
                    </td><td rowspan="1" colspan="1">1.1</td><td rowspan="1" colspan="1">1.2</td><td rowspan="1" colspan="1">1.3</td><td rowspan="1" colspan="1">1.1</td><td rowspan="1" colspan="1">1.1–1.3</td><td rowspan="1" colspan="1">1.2</td></tr><tr><td rowspan="1" colspan="1">
                      <abbrev xmlns:xlink="http://www.w3.org/1999/xlink" xlink:title="maximum width of the largest dorsal scale below the dorsal crest" id="ABBRID0EMWBG" xlink:type="simple">WDS</abbrev>
                    </td><td rowspan="1" colspan="1">0.9</td><td rowspan="1" colspan="1">1.0</td><td rowspan="1" colspan="1">0.9</td><td rowspan="1" colspan="1">1.0</td><td rowspan="1" colspan="1">0.9–1.0</td><td rowspan="1" colspan="1">1.0</td></tr><tr><td rowspan="1" colspan="1">
                      <abbrev xmlns:xlink="http://www.w3.org/1999/xlink" xlink:title="length of the diastema" id="ABBRID0EHXBG" xlink:type="simple">DIAS</abbrev>
                    </td><td rowspan="1" colspan="1">3.5</td><td rowspan="1" colspan="1">4.7</td><td rowspan="1" colspan="1">4.7</td><td rowspan="1" colspan="1">4.2</td><td rowspan="1" colspan="1">3.5–4.7</td><td rowspan="1" colspan="1">4.3</td></tr><tr><td rowspan="1" colspan="1"><abbrev xmlns:xlink="http://www.w3.org/1999/xlink" xlink:title="length of the diastema" id="ABBRID0ECYBG" xlink:type="simple">DIAS</abbrev>/<abbrev xmlns:xlink="http://www.w3.org/1999/xlink" xlink:title="snout-vent length" id="ABBRID0EGYBG" xlink:type="simple">SVL</abbrev></td><td rowspan="1" colspan="1">0.04</td><td rowspan="1" colspan="1">0.05</td><td rowspan="1" colspan="1">0.05</td><td rowspan="1" colspan="1">0.04</td><td rowspan="1" colspan="1">0.04–0.05</td><td rowspan="1" colspan="1">0.05</td></tr><tr><td rowspan="1" colspan="1">
                      <abbrev xmlns:xlink="http://www.w3.org/1999/xlink" xlink:title="forelimb length" id="ABBRID0EAZBG" xlink:type="simple">FOREL</abbrev>
                    </td><td rowspan="1" colspan="1">35.8</td><td rowspan="1" colspan="1">37.0</td><td rowspan="1" colspan="1">36.8</td><td rowspan="1" colspan="1">36.2</td><td rowspan="1" colspan="1">35.8–37.0</td><td rowspan="1" colspan="1">36.5</td></tr><tr><td rowspan="1" colspan="1">
                      <abbrev xmlns:xlink="http://www.w3.org/1999/xlink" xlink:title="hindlimb length" id="ABBRID0E2ZBG" xlink:type="simple">HINDL</abbrev>
                    </td><td rowspan="1" colspan="1">50.7</td><td rowspan="1" colspan="1">50.8</td><td rowspan="1" colspan="1">52.6</td><td rowspan="1" colspan="1">51.4</td><td rowspan="1" colspan="1">50.7–52.6</td><td rowspan="1" colspan="1">51.4</td></tr><tr><td rowspan="1" colspan="1">
                      <abbrev xmlns:xlink="http://www.w3.org/1999/xlink" xlink:title="number of supralabials" id="ABBRID0EW1BG" xlink:type="simple">SUPRAL</abbrev>
                    </td><td rowspan="1" colspan="1">10/11</td><td rowspan="1" colspan="1">11/10</td><td rowspan="1" colspan="1">13/11</td><td rowspan="1" colspan="1">12/11</td><td rowspan="1" colspan="1">10–13</td><td rowspan="1" colspan="1">11</td></tr><tr><td rowspan="1" colspan="1">
                      <abbrev xmlns:xlink="http://www.w3.org/1999/xlink" xlink:title="infralabials" id="ABBRID0ER2BG" xlink:type="simple">INFRAL</abbrev>
                    </td><td rowspan="1" colspan="1">10/11</td><td rowspan="1" colspan="1">11/10</td><td rowspan="1" colspan="1">11/10</td><td rowspan="1" colspan="1">11/11</td><td rowspan="1" colspan="1">10–11</td><td rowspan="1" colspan="1">11</td></tr><tr><td rowspan="1" colspan="1">
                      <abbrev xmlns:xlink="http://www.w3.org/1999/xlink" xlink:title="number of ventral scales" id="ABBRID0EM3BG" xlink:type="simple">VENT</abbrev>
                    </td><td rowspan="1" colspan="1">53</td><td rowspan="1" colspan="1">54</td><td rowspan="1" colspan="1">56</td><td rowspan="1" colspan="1">52</td><td rowspan="1" colspan="1">52–56</td><td rowspan="1" colspan="1">54</td></tr><tr><td rowspan="1" colspan="1">
                      <abbrev xmlns:xlink="http://www.w3.org/1999/xlink" xlink:title="fourth finger" id="ABBRID0EH4BG" xlink:type="simple">FI</abbrev>
                    </td><td rowspan="1" colspan="1">17/17</td><td rowspan="1" colspan="1">16/17</td><td rowspan="1" colspan="1">18/17</td><td rowspan="1" colspan="1">17/18</td><td rowspan="1" colspan="1">16–18</td><td rowspan="1" colspan="1">17</td></tr><tr><td rowspan="1" colspan="1">
                      <abbrev xmlns:xlink="http://www.w3.org/1999/xlink" xlink:title="subdigital lamellae on the fourth toe" id="ABBRID0EC5BG" xlink:type="simple">TO</abbrev>
                    </td><td rowspan="1" colspan="1">25/25</td><td rowspan="1" colspan="1">22/24</td><td rowspan="1" colspan="1">23/23</td><td rowspan="1" colspan="1">24//24</td><td rowspan="1" colspan="1">22–25</td><td rowspan="1" colspan="1">24</td></tr><tr><td rowspan="1" colspan="1">
                      <abbrev xmlns:xlink="http://www.w3.org/1999/xlink" xlink:title="occipital spine length" id="ABBRID0E45BG" xlink:type="simple">OS</abbrev>
                    </td><td rowspan="1" colspan="1">3.8</td><td rowspan="1" colspan="1">3.6</td><td rowspan="1" colspan="1">4.8</td><td rowspan="1" colspan="1">4.7</td><td rowspan="1" colspan="1">3.6–4.8</td><td rowspan="1" colspan="1">4.2</td></tr><tr><td rowspan="1" colspan="1"><abbrev xmlns:xlink="http://www.w3.org/1999/xlink" xlink:title="occipital spine length" id="ABBRID0EY6BG" xlink:type="simple">OS</abbrev>/<abbrev xmlns:xlink="http://www.w3.org/1999/xlink" xlink:title="head length" id="ABBRID0E36BG" xlink:type="simple">HL</abbrev></td><td rowspan="1" colspan="1">0.14</td><td rowspan="1" colspan="1">0.12</td><td rowspan="1" colspan="1">0.16</td><td rowspan="1" colspan="1">0.16</td><td rowspan="1" colspan="1">0.12–0.16</td><td rowspan="1" colspan="1">0.15</td></tr><tr><td rowspan="1" colspan="1">
                      <abbrev xmlns:xlink="http://www.w3.org/1999/xlink" xlink:title="number of scales surrounding the occipital spine" id="ABBRID0EXAAI" xlink:type="simple">NSSOS</abbrev>
                    </td><td rowspan="1" colspan="1">5/5</td><td rowspan="1" colspan="1">6/5</td><td rowspan="1" colspan="1">5/5</td><td rowspan="1" colspan="1">4/4</td><td rowspan="1" colspan="1">4–6</td><td rowspan="1" colspan="1">5</td></tr><tr><td rowspan="1" colspan="1">
                      <abbrev xmlns:xlink="http://www.w3.org/1999/xlink" xlink:title="canthus rostralis-supraciliary scales" id="ABBRID0ESBAI" xlink:type="simple">CS</abbrev>
                    </td><td rowspan="1" colspan="1">12/13</td><td rowspan="1" colspan="1">12/13</td><td rowspan="1" colspan="1">12/13</td><td rowspan="1" colspan="1">12/13</td><td rowspan="1" colspan="1">12–13</td><td rowspan="1" colspan="1">13</td></tr><tr><td rowspan="1" colspan="1">
                      <abbrev xmlns:xlink="http://www.w3.org/1999/xlink" xlink:title="rostral width" id="ABBRID0ENCAI" xlink:type="simple">RW</abbrev>
                    </td><td rowspan="1" colspan="1">3.4</td><td rowspan="1" colspan="1">3.7</td><td rowspan="1" colspan="1">4.2</td><td rowspan="1" colspan="1">3.8</td><td rowspan="1" colspan="1">3.4–4.2</td><td rowspan="1" colspan="1">3.8</td></tr><tr><td rowspan="1" colspan="1">
                      <abbrev xmlns:xlink="http://www.w3.org/1999/xlink" xlink:title="rostral height" id="ABBRID0EIDAI" xlink:type="simple">RH</abbrev>
                    </td><td rowspan="1" colspan="1">1.4</td><td rowspan="1" colspan="1">1.6</td><td rowspan="1" colspan="1">1.5</td><td rowspan="1" colspan="1">1.9</td><td rowspan="1" colspan="1">1.4–1.9</td><td rowspan="1" colspan="1">1.6</td></tr><tr><td rowspan="1" colspan="1">
                      <abbrev xmlns:xlink="http://www.w3.org/1999/xlink" xlink:title="scales bordering the rostral" id="ABBRID0EDEAI" xlink:type="simple">RS</abbrev>
                    </td><td rowspan="1" colspan="1">8</td><td rowspan="1" colspan="1">9</td><td rowspan="1" colspan="1">9</td><td rowspan="1" colspan="1">8</td><td rowspan="1" colspan="1">8–9</td><td rowspan="1" colspan="1">9</td></tr><tr><td rowspan="1" colspan="1">
                      <abbrev xmlns:xlink="http://www.w3.org/1999/xlink" xlink:title="nasal and the rostral" id="ABBRID0E5EAI" xlink:type="simple">NR</abbrev>
                    </td><td rowspan="1" colspan="1">1/1</td><td rowspan="1" colspan="1">2/2</td><td rowspan="1" colspan="1">2/2</td><td rowspan="1" colspan="1">2/1</td><td rowspan="1" colspan="1">1–2</td><td rowspan="1" colspan="1">2</td></tr><tr><td rowspan="1" colspan="1">
                      <abbrev xmlns:xlink="http://www.w3.org/1999/xlink" xlink:title="mental width" id="ABBRID0EZFAI" xlink:type="simple">MW</abbrev>
                    </td><td rowspan="1" colspan="1">1.8</td><td rowspan="1" colspan="1">2.2</td><td rowspan="1" colspan="1">2.4</td><td rowspan="1" colspan="1">2.3</td><td rowspan="1" colspan="1">1.8–2.4</td><td rowspan="1" colspan="1">2.2</td></tr><tr><td rowspan="1" colspan="1">
                      <abbrev xmlns:xlink="http://www.w3.org/1999/xlink" xlink:title="mental height" id="ABBRID0EUGAI" xlink:type="simple">MH</abbrev>
                    </td><td rowspan="1" colspan="1">1.7</td><td rowspan="1" colspan="1">2.0</td><td rowspan="1" colspan="1">1.8</td><td rowspan="1" colspan="1">2.3</td><td rowspan="1" colspan="1">1.7–2.3</td><td rowspan="1" colspan="1">2.0</td></tr><tr><td rowspan="1" colspan="1">
                      <abbrev xmlns:xlink="http://www.w3.org/1999/xlink" xlink:title="number of scales bordering the mental" id="ABBRID0EPHAI" xlink:type="simple">PM</abbrev>
                    </td><td rowspan="1" colspan="1">6</td><td rowspan="1" colspan="1">6</td><td rowspan="1" colspan="1">6</td><td rowspan="1" colspan="1">5</td><td rowspan="1" colspan="1">5–6</td><td rowspan="1" colspan="1">6</td></tr><tr><td rowspan="1" colspan="1">
                      <abbrev xmlns:xlink="http://www.w3.org/1999/xlink" xlink:title="Y-shaped arrangement of enlarged scales on the snout" id="ABBRID0EKIAI" xlink:type="simple">YAS</abbrev>
                    </td><td rowspan="1" colspan="1">1</td><td rowspan="1" colspan="1">1</td><td rowspan="1" colspan="1">1</td><td rowspan="1" colspan="1">1</td><td rowspan="1" colspan="1">1</td><td rowspan="1" colspan="1">1</td></tr><tr><td rowspan="1" colspan="1">
                      <abbrev xmlns:xlink="http://www.w3.org/1999/xlink" xlink:title="diamond shaped, nuchal collar" id="ABBRID0EFJAI" xlink:type="simple">ND</abbrev>
                    </td><td rowspan="1" colspan="1">1</td><td rowspan="1" colspan="1">1</td><td rowspan="1" colspan="1">1</td><td rowspan="1" colspan="1">1</td><td rowspan="1" colspan="1">1</td><td rowspan="1" colspan="1">1</td></tr><tr><td rowspan="1" colspan="1">
                      <abbrev xmlns:xlink="http://www.w3.org/1999/xlink" xlink:title="light knee patch" id="ABBRID0EAKAI" xlink:type="simple">LKP</abbrev>
                    </td><td rowspan="1" colspan="1">1</td><td rowspan="1" colspan="1">1</td><td rowspan="1" colspan="1">1</td><td rowspan="1" colspan="1">1</td><td rowspan="1" colspan="1">1</td><td rowspan="1" colspan="1">1</td></tr><tr><td rowspan="1" colspan="1">
                      <abbrev xmlns:xlink="http://www.w3.org/1999/xlink" xlink:title="black eye patch" id="ABBRID0E2KAI" xlink:type="simple">BEP</abbrev>
                    </td><td rowspan="1" colspan="1">1</td><td rowspan="1" colspan="1">1</td><td rowspan="1" colspan="1">1</td><td rowspan="1" colspan="1">1</td><td rowspan="1" colspan="1">1</td><td rowspan="1" colspan="1">1</td></tr><tr><td rowspan="1" colspan="1">
                      <abbrev xmlns:xlink="http://www.w3.org/1999/xlink" xlink:title="elliptical scales below the orbit" id="ABBRID0EWLAI" xlink:type="simple">ESBO</abbrev>
                    </td><td rowspan="1" colspan="1">0</td><td rowspan="1" colspan="1">0</td><td rowspan="1" colspan="1">0</td><td rowspan="1" colspan="1">0</td><td rowspan="1" colspan="1">0</td><td rowspan="1" colspan="1">0</td></tr><tr><td rowspan="1" colspan="1">
                      <abbrev xmlns:xlink="http://www.w3.org/1999/xlink" xlink:title="gular pouch" id="ABBRID0ERMAI" xlink:type="simple">GP</abbrev>
                    </td><td rowspan="1" colspan="1">3</td><td rowspan="1" colspan="1">2</td><td rowspan="1" colspan="1">3</td><td rowspan="1" colspan="1">3</td><td rowspan="1" colspan="1">2–3</td><td rowspan="1" colspan="1">3</td></tr><tr><td rowspan="1" colspan="1">
                      <abbrev xmlns:xlink="http://www.w3.org/1999/xlink" xlink:title="presence (1) or absence (0) of oblique humeral fold" xlink:type="simple">OF</abbrev>
                    </td><td rowspan="1" colspan="1">1</td><td rowspan="1" colspan="1">1</td><td rowspan="1" colspan="1">1</td><td rowspan="1" colspan="1">1</td><td rowspan="1" colspan="1">1</td><td rowspan="1" colspan="1">1</td></tr></tbody></table></table-wrap></tp:treatment-sec><tp:treatment-sec sec-type="distribution" id="SECID0E4NAI"><title>Distribution.</title><p>After our extensive field investigation, <italic><tp:taxon-name><tp:taxon-name-part taxon-name-part-type="genus" reg="Acanthosaura">Acanthosaura</tp:taxon-name-part> <tp:taxon-name-part taxon-name-part-type="species" reg="liui">liui</tp:taxon-name-part></tp:taxon-name></italic> sp. nov. is only recorded in Jianshui County, Gejiu City, and Shiping County, Honghe Autonomous Prefecture, Yunnan, China.</p></tp:treatment-sec><tp:treatment-sec sec-type="natural history" id="SECID0EOOAI"><title>Natural history.</title><p>The specimens of <italic><tp:taxon-name><tp:taxon-name-part taxon-name-part-type="genus" reg="Acanthosaura">Acanthosaura</tp:taxon-name-part> <tp:taxon-name-part taxon-name-part-type="species" reg="liui">liui</tp:taxon-name-part></tp:taxon-name></italic> sp. nov. were all found at night while they were asleep on trees beside rivers. At the type locality, we found seven other species of reptiles, namely <italic><tp:taxon-name><tp:taxon-name-part taxon-name-part-type="genus" reg="Hebius">Hebius</tp:taxon-name-part> <tp:taxon-name-part taxon-name-part-type="species" reg="atemporale">atemporale</tp:taxon-name-part></tp:taxon-name></italic> (Bourret, 1934), <italic><tp:taxon-name><tp:taxon-name-part taxon-name-part-type="genus" reg="Ophiophagus">Ophiophagus</tp:taxon-name-part> <tp:taxon-name-part taxon-name-part-type="species" reg="hannah">hannah</tp:taxon-name-part></tp:taxon-name></italic> (Cantor, 1836), <italic><tp:taxon-name><tp:taxon-name-part taxon-name-part-type="genus" reg="Oreocryptophis">Oreocryptophis</tp:taxon-name-part> <tp:taxon-name-part taxon-name-part-type="species" reg="porphyraceus">porphyraceus</tp:taxon-name-part></tp:taxon-name></italic> (Cantor, 1839), <italic><tp:taxon-name><tp:taxon-name-part taxon-name-part-type="genus" reg="Pareas">Pareas</tp:taxon-name-part> <tp:taxon-name-part taxon-name-part-type="species" reg="margaritophorus">margaritophorus</tp:taxon-name-part></tp:taxon-name></italic> (Jan, 1866), <italic><tp:taxon-name><tp:taxon-name-part taxon-name-part-type="genus" reg="Ptyas">Ptyas</tp:taxon-name-part> <tp:taxon-name-part taxon-name-part-type="species" reg="major">major</tp:taxon-name-part></tp:taxon-name></italic> (Günther, 1858), <italic><tp:taxon-name><tp:taxon-name-part taxon-name-part-type="genus" reg="Ptyas">P.</tp:taxon-name-part> <tp:taxon-name-part taxon-name-part-type="species" reg="nigromarginata">nigromarginata</tp:taxon-name-part></tp:taxon-name></italic> (Blyth, 1854), and <italic><tp:taxon-name><tp:taxon-name-part taxon-name-part-type="genus" reg="Sphenomorphus">Sphenomorphus</tp:taxon-name-part> <tp:taxon-name-part taxon-name-part-type="species" reg="indicus">indicus</tp:taxon-name-part></tp:taxon-name></italic> (Gray, 1853), and three species of amphibians, namely <italic><tp:taxon-name><tp:taxon-name-part taxon-name-part-type="genus" reg="Hyla">Hyla</tp:taxon-name-part> <tp:taxon-name-part taxon-name-part-type="species" reg="annectans">annectans</tp:taxon-name-part></tp:taxon-name></italic> (Jerdon, 1870), <italic><tp:taxon-name><tp:taxon-name-part taxon-name-part-type="genus" reg="Nidirana">Nidirana</tp:taxon-name-part> <tp:taxon-name-part taxon-name-part-type="species" reg="pleuraden">pleuraden</tp:taxon-name-part></tp:taxon-name></italic> (Boulenger, 1904), and <italic><tp:taxon-name><tp:taxon-name-part taxon-name-part-type="genus" reg="Polypedates">Polypedates</tp:taxon-name-part> <tp:taxon-name-part taxon-name-part-type="species" reg="megacephalus">megacephalus</tp:taxon-name-part></tp:taxon-name></italic> Hallowell, 1861.</p></tp:treatment-sec><tp:treatment-sec sec-type="comparisons" id="SECID0ENSAI"><title>Comparisons.</title><p><italic><tp:taxon-name><tp:taxon-name-part taxon-name-part-type="genus" reg="Acanthosaura">Acanthosaura</tp:taxon-name-part> <tp:taxon-name-part taxon-name-part-type="species" reg="liui">liui</tp:taxon-name-part></tp:taxon-name></italic> sp. nov. differs from <italic><tp:taxon-name><tp:taxon-name-part taxon-name-part-type="genus" reg="Acanthosaura">A.</tp:taxon-name-part> <tp:taxon-name-part taxon-name-part-type="species" reg="capra">capra</tp:taxon-name-part></tp:taxon-name></italic>, <italic><tp:taxon-name><tp:taxon-name-part taxon-name-part-type="genus" reg="Acanthosaura">A.</tp:taxon-name-part> <tp:taxon-name-part taxon-name-part-type="species" reg="murphyi">murphyi</tp:taxon-name-part></tp:taxon-name></italic>, and <italic><tp:taxon-name><tp:taxon-name-part taxon-name-part-type="genus" reg="Acanthosaura">A.</tp:taxon-name-part> <tp:taxon-name-part taxon-name-part-type="species" reg="nataliae">nataliae</tp:taxon-name-part></tp:taxon-name></italic> by the presence of occipital spines (vs absent in the latter species).</p><p><italic><tp:taxon-name><tp:taxon-name-part taxon-name-part-type="genus" reg="Acanthosaura">Acanthosaura</tp:taxon-name-part> <tp:taxon-name-part taxon-name-part-type="species" reg="liui">liui</tp:taxon-name-part></tp:taxon-name></italic> sp. nov. differs from <italic><tp:taxon-name><tp:taxon-name-part taxon-name-part-type="genus" reg="Acanthosaura">A.</tp:taxon-name-part> <tp:taxon-name-part taxon-name-part-type="species" reg="armata">armata</tp:taxon-name-part></tp:taxon-name></italic>, <italic><tp:taxon-name><tp:taxon-name-part taxon-name-part-type="genus" reg="Acanthosaura">A.</tp:taxon-name-part> <tp:taxon-name-part taxon-name-part-type="species" reg="aurantiacrista">aurantiacrista</tp:taxon-name-part></tp:taxon-name></italic>, <italic><tp:taxon-name><tp:taxon-name-part taxon-name-part-type="genus" reg="Acanthosaura">A.</tp:taxon-name-part> <tp:taxon-name-part taxon-name-part-type="species" reg="cardamomensis">cardamomensis</tp:taxon-name-part></tp:taxon-name></italic>, and <italic><tp:taxon-name><tp:taxon-name-part taxon-name-part-type="genus" reg="Acanthosaura">A.</tp:taxon-name-part> <tp:taxon-name-part taxon-name-part-type="species" reg="phuketensis">phuketensis</tp:taxon-name-part></tp:taxon-name></italic> by having much shorter postorbital, occipital, nuchal crest, and dorsal crest spines (nuchal and dorsal spines &lt;10 mm in the new species vs &gt;10 mm in the latter species).</p><p><italic><tp:taxon-name><tp:taxon-name-part taxon-name-part-type="genus" reg="Acanthosaura">Acanthosaura</tp:taxon-name-part> <tp:taxon-name-part taxon-name-part-type="species" reg="liui">liui</tp:taxon-name-part></tp:taxon-name></italic> sp. nov. differs from <italic><tp:taxon-name><tp:taxon-name-part taxon-name-part-type="genus" reg="Acanthosaura">A.</tp:taxon-name-part> <tp:taxon-name-part taxon-name-part-type="species" reg="bintangensis">bintangensis</tp:taxon-name-part></tp:taxon-name></italic> by the presence of a light knee patch (vs absent in the latter species), the absence of an enlarged row of keeled scales below orbit (vs present), the absence of large yellow spots edged in blackish brown arranged on body and base of tail (vs present); the black eye patch in <italic><tp:taxon-name><tp:taxon-name-part taxon-name-part-type="genus" reg="Acanthosaura">Acanthosaura</tp:taxon-name-part> <tp:taxon-name-part taxon-name-part-type="species" reg="liui">liui</tp:taxon-name-part></tp:taxon-name></italic> sp. nov. extends backwards and downwards through the tympanum and continues backwards and upwards to reach the black nuchal collar while it never extends onto the head side in <italic><tp:taxon-name><tp:taxon-name-part taxon-name-part-type="genus" reg="Acanthosaura">A.</tp:taxon-name-part> <tp:taxon-name-part taxon-name-part-type="species" reg="bintangensis">bintangensis</tp:taxon-name-part></tp:taxon-name></italic>.</p><p><italic><tp:taxon-name><tp:taxon-name-part taxon-name-part-type="genus" reg="Acanthosaura">Acanthosaura</tp:taxon-name-part> <tp:taxon-name-part taxon-name-part-type="species" reg="brachypoda">brachypoda</tp:taxon-name-part></tp:taxon-name></italic> is known only from the single holotype (<xref ref-type="bibr" rid="B2">Ananjeva et al. 2011</xref>), so we only compared the female <italic><tp:taxon-name><tp:taxon-name-part taxon-name-part-type="genus" reg="Acanthosaura">Acanthosaura</tp:taxon-name-part> <tp:taxon-name-part taxon-name-part-type="species" reg="liui">liui</tp:taxon-name-part></tp:taxon-name></italic> sp. nov. with the characters of the female holotype of <italic><tp:taxon-name><tp:taxon-name-part taxon-name-part-type="genus" reg="Acanthosaura">A.</tp:taxon-name-part> <tp:taxon-name-part taxon-name-part-type="species" reg="brachypoda">brachypoda</tp:taxon-name-part></tp:taxon-name></italic>. <italic><tp:taxon-name><tp:taxon-name-part taxon-name-part-type="genus" reg="Acanthosaura">Acanthosaura</tp:taxon-name-part> <tp:taxon-name-part taxon-name-part-type="species" reg="liui">liui</tp:taxon-name-part></tp:taxon-name></italic> sp. nov. differs from <italic><tp:taxon-name><tp:taxon-name-part taxon-name-part-type="genus" reg="Acanthosaura">A.</tp:taxon-name-part> <tp:taxon-name-part taxon-name-part-type="species" reg="brachypoda">brachypoda</tp:taxon-name-part></tp:taxon-name></italic> by the presence of gular pouch (vs absent). <italic><tp:taxon-name><tp:taxon-name-part taxon-name-part-type="genus" reg="Acanthosaura">Acanthosaura</tp:taxon-name-part> <tp:taxon-name-part taxon-name-part-type="species" reg="liui">liui</tp:taxon-name-part></tp:taxon-name></italic> sp. nov. does not have pairs of transverse creamy spots along both sides of spine forming a symmetrical pattern present as in <italic><tp:taxon-name><tp:taxon-name-part taxon-name-part-type="genus" reg="Acanthosaura">A.</tp:taxon-name-part> <tp:taxon-name-part taxon-name-part-type="species" reg="brachypoda">brachypoda</tp:taxon-name-part></tp:taxon-name></italic>. The nuchal crest is gradually developed posteriorly, the first nuchal crest spine is shortest, and the last nuchal crest spine is longest, while the nuchal crest is composed of two enlarged terminal (anterior and posterior) scales and much smaller scales between them in <italic><tp:taxon-name><tp:taxon-name-part taxon-name-part-type="genus" reg="Acanthosaura">A.</tp:taxon-name-part> <tp:taxon-name-part taxon-name-part-type="species" reg="brachypoda">brachypoda</tp:taxon-name-part></tp:taxon-name></italic>.</p><p><italic><tp:taxon-name><tp:taxon-name-part taxon-name-part-type="genus" reg="Acanthosaura">Acanthosaura</tp:taxon-name-part> <tp:taxon-name-part taxon-name-part-type="species" reg="liui">liui</tp:taxon-name-part></tp:taxon-name></italic> sp. nov. differs from <italic><tp:taxon-name><tp:taxon-name-part taxon-name-part-type="genus" reg="Acanthosaura">A.</tp:taxon-name-part> <tp:taxon-name-part taxon-name-part-type="species" reg="coronata">coronata</tp:taxon-name-part></tp:taxon-name></italic> by the presence of obvious postorbital spines, occipital spines, nuchal and dorsal crests (vs absent or not obvious), a diastema between nuchal crest and dorsal crest (vs a continuous nuchal and dorsal crest), the presence of a black nuchal collar (vs absent), the presence of a black eye patch (vs absent), and the presence of a gular pouch (vs absent).</p><p><italic><tp:taxon-name><tp:taxon-name-part taxon-name-part-type="genus" reg="Acanthosaura">Acanthosaura</tp:taxon-name-part> <tp:taxon-name-part taxon-name-part-type="species" reg="liui">liui</tp:taxon-name-part></tp:taxon-name></italic> sp. nov. differs from <italic><tp:taxon-name><tp:taxon-name-part taxon-name-part-type="genus" reg="Acanthosaura">A.</tp:taxon-name-part> <tp:taxon-name-part taxon-name-part-type="species" reg="crucigera">crucigera</tp:taxon-name-part></tp:taxon-name></italic> (and the synonymous <italic><tp:taxon-name><tp:taxon-name-part taxon-name-part-type="genus" reg="Acanthosaura">A.</tp:taxon-name-part> <tp:taxon-name-part taxon-name-part-type="species" reg="horrescens">horrescens</tp:taxon-name-part></tp:taxon-name></italic> Lönnberg, 1916) by in that its black eye patch extends backwards and downwards through the tympanum and backwards and upwards to the black nuchal collar, while in <italic><tp:taxon-name><tp:taxon-name-part taxon-name-part-type="genus" reg="Acanthosaura">A.</tp:taxon-name-part> <tp:taxon-name-part taxon-name-part-type="species" reg="crucigera">crucigera</tp:taxon-name-part></tp:taxon-name></italic> the black eye patch only extends to the anterior edge of the tympanum. In the new species the black nuchal collar does not extend downwards to reach the black oblique humeral fold, while in <italic><tp:taxon-name><tp:taxon-name-part taxon-name-part-type="genus" reg="Acanthosaura">A.</tp:taxon-name-part> <tp:taxon-name-part taxon-name-part-type="species" reg="crucigera">crucigera</tp:taxon-name-part></tp:taxon-name></italic> the black nuchal collar extends downwards to reach the black oblique humeral fold.</p><p><italic><tp:taxon-name><tp:taxon-name-part taxon-name-part-type="genus" reg="Acanthosaura">Acanthosaura</tp:taxon-name-part> <tp:taxon-name-part taxon-name-part-type="species" reg="lepidogaster">lepidogaster</tp:taxon-name-part></tp:taxon-name></italic> is a complex of cryptic species and has a very wide distribution including Vietnam, Thailand, Myanmar, Laos, and southern China, and its type locality is uncertain (<xref ref-type="bibr" rid="B1">Ananjeva et al. 2008</xref>, <xref ref-type="bibr" rid="B2">2011</xref>; <xref ref-type="bibr" rid="B38">Nguyen et al. 2019</xref>). So, except for the type specimens, other populations of this complex are referred to as <italic><tp:taxon-name><tp:taxon-name-part taxon-name-part-type="genus" reg="Acanthosaura">A.</tp:taxon-name-part> <tp:taxon-name-part taxon-name-part-type="species" reg="lepidogaster">lepidogaster</tp:taxon-name-part></tp:taxon-name></italic> sensu lato. Thus, we compared <italic><tp:taxon-name><tp:taxon-name-part taxon-name-part-type="genus" reg="Acanthosaura">Acanthosaura</tp:taxon-name-part> <tp:taxon-name-part taxon-name-part-type="species" reg="liui">liui</tp:taxon-name-part></tp:taxon-name></italic> sp. nov. with the the original description (<xref ref-type="bibr" rid="B11">Cuvier 1829</xref>) and photographs of the type specimen (MNHN 5076) (<xref ref-type="bibr" rid="B2">Ananjeva et al. 2011</xref>) of <italic><tp:taxon-name><tp:taxon-name-part taxon-name-part-type="genus" reg="Acanthosaura">A.</tp:taxon-name-part> <tp:taxon-name-part taxon-name-part-type="species" reg="lepidogaster">lepidogaster</tp:taxon-name-part></tp:taxon-name></italic> sensu stricto. <italic><tp:taxon-name><tp:taxon-name-part taxon-name-part-type="genus" reg="Acanthosaura">Acanthosaura</tp:taxon-name-part> <tp:taxon-name-part taxon-name-part-type="species" reg="liui">liui</tp:taxon-name-part></tp:taxon-name></italic> sp. nov. differs from <italic><tp:taxon-name><tp:taxon-name-part taxon-name-part-type="genus" reg="Acanthosaura">A.</tp:taxon-name-part> <tp:taxon-name-part taxon-name-part-type="species" reg="lepidogaster">lepidogaster</tp:taxon-name-part></tp:taxon-name></italic> in having relatively fewer nuchal crest spines and a relatively larger gular pouch. The nuchal crest is gradually developed posteriorly in the new species; from the second nuchal crest spine, each spine is obviously longer than the previous one, while nuchal crest spines are almost the same length except for the first one in <italic><tp:taxon-name><tp:taxon-name-part taxon-name-part-type="genus" reg="Acanthosaura">A.</tp:taxon-name-part> <tp:taxon-name-part taxon-name-part-type="species" reg="lepidogaster">lepidogaster</tp:taxon-name-part></tp:taxon-name></italic>. The distance between the two occipital spines are almost equal to the distance between the two postorbital spines in the new species, while the distance between the two occipital spines are obviously less than the distance between the two postorbital spines in <italic><tp:taxon-name><tp:taxon-name-part taxon-name-part-type="genus" reg="Acanthosaura">A.</tp:taxon-name-part> <tp:taxon-name-part taxon-name-part-type="species" reg="lepidogaster">lepidogaster</tp:taxon-name-part></tp:taxon-name></italic>. Three significantly projecting conical scales above the tympanum make the head appear distinct triangular from above in the new species, while in <italic><tp:taxon-name><tp:taxon-name-part taxon-name-part-type="genus" reg="Acanthosaura">A.</tp:taxon-name-part> <tp:taxon-name-part taxon-name-part-type="species" reg="lepidogaster">lepidogaster</tp:taxon-name-part></tp:taxon-name></italic> there are some slightly projecting conical scales above the tympanum, but the head is not distinctly triangular from above. For <italic><tp:taxon-name><tp:taxon-name-part taxon-name-part-type="genus" reg="Acanthosaura">A.</tp:taxon-name-part> <tp:taxon-name-part taxon-name-part-type="species" reg="braueri">braueri</tp:taxon-name-part></tp:taxon-name></italic> Vogt, 1914, <italic><tp:taxon-name><tp:taxon-name-part taxon-name-part-type="genus" reg="Acanthosaura">A.</tp:taxon-name-part> <tp:taxon-name-part taxon-name-part-type="species" reg="fruhstorferi">fruhstorferi</tp:taxon-name-part></tp:taxon-name></italic> Werner, 1904, <italic><tp:taxon-name><tp:taxon-name-part taxon-name-part-type="genus" reg="Acanthosaura">A.</tp:taxon-name-part> <tp:taxon-name-part taxon-name-part-type="species" reg="hainanensis">hainanensis</tp:taxon-name-part></tp:taxon-name></italic> Boulenger, 1900, and <italic><tp:taxon-name><tp:taxon-name-part taxon-name-part-type="genus" reg="Acanthosaura">A.</tp:taxon-name-part> <tp:taxon-name-part taxon-name-part-type="species" reg="lamnidentata">lamnidentata</tp:taxon-name-part></tp:taxon-name></italic> Boulenger, 1885, which have been synonymized with <italic><tp:taxon-name><tp:taxon-name-part taxon-name-part-type="genus" reg="Acanthosaura">A.</tp:taxon-name-part> <tp:taxon-name-part taxon-name-part-type="species" reg="lepidogaster">lepidogaster</tp:taxon-name-part></tp:taxon-name></italic>, some of them may represent valid species in the <italic><tp:taxon-name><tp:taxon-name-part taxon-name-part-type="genus" reg="Acanthosaura">A.</tp:taxon-name-part> <tp:taxon-name-part taxon-name-part-type="species" reg="lepidogaster">lepidogaster</tp:taxon-name-part></tp:taxon-name></italic> complex and need re-evaluation. According to the literature (<xref ref-type="bibr" rid="B4">Boulenger 1885</xref>, 1900; <xref ref-type="bibr" rid="B52">Werner 1904</xref>; <xref ref-type="bibr" rid="B51">Vogt 1914</xref>; <xref ref-type="bibr" rid="B24">Hallermann 2000</xref>), <italic><tp:taxon-name><tp:taxon-name-part taxon-name-part-type="genus" reg="Acanthosaura">Acanthosaura</tp:taxon-name-part> <tp:taxon-name-part taxon-name-part-type="species" reg="liui">liui</tp:taxon-name-part></tp:taxon-name></italic> sp. nov. can be distinguished from all of them by the following characters: occipital spine obviously longer than postorbital spine, gular pouch well developed, dorsal surface of head light colored, and black eye patch extending backwards and downwards through the tympanum and then backwards and upwards to reach the black nuchal collar.</p><p><italic><tp:taxon-name><tp:taxon-name-part taxon-name-part-type="genus" reg="Acanthosaura">Acanthosaura</tp:taxon-name-part> <tp:taxon-name-part taxon-name-part-type="species" reg="liui">liui</tp:taxon-name-part></tp:taxon-name></italic> sp. nov. differs from <italic><tp:taxon-name><tp:taxon-name-part taxon-name-part-type="genus" reg="Acanthosaura">A.</tp:taxon-name-part> <tp:taxon-name-part taxon-name-part-type="species" reg="phongdienensis">phongdienensis</tp:taxon-name-part></tp:taxon-name></italic> in having a diastema between the nuchal crests and dorsal crests (vs a continuous nuchal and dorsal crest). The black eye patch in <italic><tp:taxon-name><tp:taxon-name-part taxon-name-part-type="genus" reg="Acanthosaura">Acanthosaura</tp:taxon-name-part> <tp:taxon-name-part taxon-name-part-type="species" reg="liui">liui</tp:taxon-name-part></tp:taxon-name></italic> sp. nov. extends backwards and downwards through the tympanum and then backwards and upwards to reach the black nuchal collar, while in <italic><tp:taxon-name><tp:taxon-name-part taxon-name-part-type="genus" reg="Acanthosaura">A.</tp:taxon-name-part> <tp:taxon-name-part taxon-name-part-type="species" reg="phongdienensis">phongdienensis</tp:taxon-name-part></tp:taxon-name></italic> it extends backwards and upwards above the tympanum to reach the black nuchal collar.</p><p><italic><tp:taxon-name><tp:taxon-name-part taxon-name-part-type="genus" reg="Acanthosaura">Acanthosaura</tp:taxon-name-part> <tp:taxon-name-part taxon-name-part-type="species" reg="liui">liui</tp:taxon-name-part></tp:taxon-name></italic> sp. nov. differs from <italic><tp:taxon-name><tp:taxon-name-part taxon-name-part-type="genus" reg="Acanthosaura">A.</tp:taxon-name-part> <tp:taxon-name-part taxon-name-part-type="species" reg="titiwangsaensis">titiwangsaensis</tp:taxon-name-part></tp:taxon-name></italic> by the presence of light knee patch (vs absent), the absence of medium-sized, light orange spots edged with a faded black color on the body and base of the tail (vs present); the black eye patch in <italic><tp:taxon-name><tp:taxon-name-part taxon-name-part-type="genus" reg="Acanthosaura">Acanthosaura</tp:taxon-name-part> <tp:taxon-name-part taxon-name-part-type="species" reg="liui">liui</tp:taxon-name-part></tp:taxon-name></italic> sp. nov. extends backwards and downwards through the tympanum and continues backwards and upwards to reach the black nuchal collar, while in <italic><tp:taxon-name><tp:taxon-name-part taxon-name-part-type="genus" reg="Acanthosaura">A.</tp:taxon-name-part> <tp:taxon-name-part taxon-name-part-type="species" reg="titiwangsaensis">titiwangsaensis</tp:taxon-name-part></tp:taxon-name></italic> it is restricted to the orbit and does not extend into the postorbital region.</p><p><italic><tp:taxon-name><tp:taxon-name-part taxon-name-part-type="genus" reg="Acanthosaura">Acanthosaura</tp:taxon-name-part> <tp:taxon-name-part taxon-name-part-type="species" reg="liui">liui</tp:taxon-name-part></tp:taxon-name></italic> sp. nov. differs from <italic><tp:taxon-name><tp:taxon-name-part taxon-name-part-type="genus" reg="Acanthosaura">A.</tp:taxon-name-part> <tp:taxon-name-part taxon-name-part-type="species" reg="tongbiguanensis">tongbiguanensis</tp:taxon-name-part></tp:taxon-name></italic> in having shorter postorbital and occipital spines. The black eye patch in <italic><tp:taxon-name><tp:taxon-name-part taxon-name-part-type="genus" reg="Acanthosaura">Acanthosaura</tp:taxon-name-part> <tp:taxon-name-part taxon-name-part-type="species" reg="liui">liui</tp:taxon-name-part></tp:taxon-name></italic> sp. nov. extends backwards and downwards through the tympanum and continues backwards and upwards to reach the black nuchal collar, while in <italic><tp:taxon-name><tp:taxon-name-part taxon-name-part-type="genus" reg="Acanthosaura">A.</tp:taxon-name-part> <tp:taxon-name-part taxon-name-part-type="species" reg="tongbiguanensis">tongbiguanensis</tp:taxon-name-part></tp:taxon-name></italic> it extends backward and downward beyond the posterior end of the tympanum but never continues backward and upward to reach the black nuchal collar. The black nuchal collar does not extend downwards to reach the black oblique humeral fold, while in <italic><tp:taxon-name><tp:taxon-name-part taxon-name-part-type="genus" reg="Acanthosaura">A.</tp:taxon-name-part> <tp:taxon-name-part taxon-name-part-type="species" reg="tongbiguanensis">tongbiguanensis</tp:taxon-name-part></tp:taxon-name></italic> it extends downwards to reach the black oblique humeral fold. The tongue and the inside of the mouth are yellow in <italic><tp:taxon-name><tp:taxon-name-part taxon-name-part-type="genus" reg="Acanthosaura">Acanthosaura</tp:taxon-name-part> <tp:taxon-name-part taxon-name-part-type="species" reg="liui">liui</tp:taxon-name-part></tp:taxon-name></italic> sp. nov., while they are pink in <italic><tp:taxon-name><tp:taxon-name-part taxon-name-part-type="genus" reg="Acanthosaura">A.</tp:taxon-name-part> <tp:taxon-name-part taxon-name-part-type="species" reg="tongbiguanensis">tongbiguanensis</tp:taxon-name-part></tp:taxon-name></italic>. The gular region is light blue in the new species, while it is white in <italic><tp:taxon-name><tp:taxon-name-part taxon-name-part-type="genus" reg="Acanthosaura">A.</tp:taxon-name-part> <tp:taxon-name-part taxon-name-part-type="species" reg="tongbiguanensis">tongbiguanensis</tp:taxon-name-part></tp:taxon-name></italic>.</p><fig id="F3" position="float" orientation="portrait"><object-id xmlns:xlink="http://www.w3.org/1999/xlink" content-type="doi" xlink:type="simple">10.3897/zookeys.959.54601.figure3</object-id><object-id xmlns:xlink="http://www.w3.org/1999/xlink" content-type="arpha" xlink:type="simple">CE5E4C37-CAB8-5857-AA94-9CEED1BF43D5</object-id><label>Figure 3.</label><caption><p>Adult male holotype (KIZL2020001) of <italic><tp:taxon-name><tp:taxon-name-part taxon-name-part-type="genus" reg="Acanthosaura">Acanthosaura</tp:taxon-name-part> <tp:taxon-name-part taxon-name-part-type="species" reg="liui">liui</tp:taxon-name-part></tp:taxon-name></italic> sp. nov. in life. <bold>A</bold> dorsal view of the head <bold>B</bold> dorsal view of the body <bold>C</bold> lateral view of the head <bold>D</bold> lateral view of the body <bold>E</bold> ventral view of the head <bold>F</bold> ventral view of the body.</p></caption><graphic xmlns:xlink="http://www.w3.org/1999/xlink" xlink:href="zookeys-959-113-g003.jpg" position="float" orientation="portrait" xlink:type="simple" id="oo_441975.jpg"><uri content-type="original_file" xlink:type="simple">https://binary.pensoft.net/fig/441975</uri></graphic></fig></tp:treatment-sec><tp:treatment-sec><!--Section generated to contain objects referenced in tp:taxon-treatment.--><fig id="F4" position="float" orientation="portrait"><object-id xmlns:xlink="http://www.w3.org/1999/xlink" content-type="doi" xlink:type="simple">10.3897/zookeys.959.54601.figure4</object-id><object-id xmlns:xlink="http://www.w3.org/1999/xlink" content-type="arpha" xlink:type="simple">F2EFAADC-AB15-53FE-8F86-00906B99D4C8</object-id><label>Figure 4.</label><caption><p>Adult female paratype (KIZL2020002) of <italic><tp:taxon-name><tp:taxon-name-part taxon-name-part-type="genus" reg="Acanthosaura">Acanthosaura</tp:taxon-name-part> <tp:taxon-name-part taxon-name-part-type="species" reg="liui">liui</tp:taxon-name-part></tp:taxon-name></italic> sp. nov. in life. <bold>A</bold> dorsal view of the head <bold>B</bold> dorsal view of the body <bold>C</bold> lateral view of the head <bold>D</bold> lateral view of the body <bold>E</bold> ventral view of the head <bold>F</bold> ventral view of the body.</p></caption><graphic xmlns:xlink="http://www.w3.org/1999/xlink" xlink:href="zookeys-959-113-g004.jpg" position="float" orientation="portrait" xlink:type="simple" id="oo_441976.jpg"><uri content-type="original_file" xlink:type="simple">https://binary.pensoft.net/fig/441976</uri></graphic></fig><fig id="F5" position="float" orientation="portrait"><object-id xmlns:xlink="http://www.w3.org/1999/xlink" content-type="doi" xlink:type="simple">10.3897/zookeys.959.54601.figure5</object-id><object-id xmlns:xlink="http://www.w3.org/1999/xlink" content-type="arpha" xlink:type="simple">DB5A5755-9093-5AD8-BFE8-3A9BCC870746</object-id><label>Figure 5.</label><caption><p>Dorsal view (top) and ventral view (bottom) of type series of <italic><tp:taxon-name><tp:taxon-name-part taxon-name-part-type="genus" reg="Acanthosaura">Acanthosaura</tp:taxon-name-part> <tp:taxon-name-part taxon-name-part-type="species" reg="liui">liui</tp:taxon-name-part></tp:taxon-name></italic> sp. nov. in preservative. From left to right: male holotype (KIZL2020001), female paratype (KIZL2020002), male paratype (KIZL2020003), male paratype (KIZL2020004).</p></caption><graphic xmlns:xlink="http://www.w3.org/1999/xlink" xlink:href="zookeys-959-113-g005.jpg" position="float" orientation="portrait" xlink:type="simple" id="oo_441977.jpg"><uri content-type="original_file" xlink:type="simple">https://binary.pensoft.net/fig/441977</uri></graphic></fig><fig id="F8" position="float" orientation="portrait"><object-id xmlns:xlink="http://www.w3.org/1999/xlink" content-type="doi" xlink:type="simple">10.3897/zookeys.959.54601.figure8</object-id><object-id xmlns:xlink="http://www.w3.org/1999/xlink" content-type="arpha" xlink:type="simple">FA5A1B23-9D41-5189-9489-6FC8B87BDCBF</object-id><label>Figure 8.</label><caption><p>Live <italic><tp:taxon-name><tp:taxon-name-part taxon-name-part-type="genus" reg="Acanthosaura">Acanthosaura</tp:taxon-name-part> <tp:taxon-name-part taxon-name-part-type="species" reg="liui">liui</tp:taxon-name-part></tp:taxon-name></italic> sp. nov. in the field. <bold>A</bold> an adult male asleep on a branch <bold>B</bold> an adult male asleep on dead leaves <bold>C</bold> an adult female asleep on a branch <bold>D</bold> an adult male on the ground.</p></caption><graphic xmlns:xlink="http://www.w3.org/1999/xlink" xlink:href="zookeys-959-113-g008.jpg" position="float" orientation="portrait" xlink:type="simple" id="oo_441980.jpg"><uri content-type="original_file" xlink:type="simple">https://binary.pensoft.net/fig/441980</uri></graphic></fig></tp:treatment-sec><ref-list><ref id="B2"><mixed-citation xmlns:xlink="http://www.w3.org/1999/xlink" xlink:type="simple"><person-group><name name-style="western"><surname>Ananjeva</surname><given-names>NB</given-names></name><name name-style="western"><surname>Orlov</surname><given-names>NL</given-names></name><name name-style="western"><surname>Nguyen</surname><given-names>TT</given-names></name><name name-style="western"><surname>Ryabov</surname><given-names>SA</given-names></name></person-group> (<year>2011</year>) <article-title>A new species of <italic><tp:taxon-name><tp:taxon-name-part taxon-name-part-type="genus">Acanthosaura</tp:taxon-name-part></tp:taxon-name></italic> (<tp:taxon-name><tp:taxon-name-part taxon-name-part-type="family">Agamidae</tp:taxon-name-part></tp:taxon-name>, <tp:taxon-name><tp:taxon-name-part taxon-name-part-type="suborder">Sauria</tp:taxon-name-part></tp:taxon-name>) from northwest Vietnam.</article-title><source>Russian Journal of Herpetology</source><volume>18</volume>(<issue>3</issue>): <fpage>195</fpage>–<lpage>202</lpage>.</mixed-citation></ref><ref id="B1"><mixed-citation xmlns:xlink="http://www.w3.org/1999/xlink" xlink:type="simple"><person-group><name name-style="western"><surname>Ananjeva</surname><given-names>NB</given-names></name><name name-style="western"><surname>Orlov</surname><given-names>NL</given-names></name><name name-style="western"><surname>Kalyabina-Hauf</surname><given-names>SA</given-names></name></person-group> (<year>2008</year>) <article-title>Species of <italic><tp:taxon-name><tp:taxon-name-part taxon-name-part-type="genus">Acanthosaura</tp:taxon-name-part></tp:taxon-name></italic> Gray, 1831 (<tp:taxon-name><tp:taxon-name-part taxon-name-part-type="family">Agamidae</tp:taxon-name-part></tp:taxon-name>: <tp:taxon-name><tp:taxon-name-part taxon-name-part-type="suborder">Sauria</tp:taxon-name-part></tp:taxon-name>, <tp:taxon-name><tp:taxon-name-part taxon-name-part-type="class">Reptilia</tp:taxon-name-part></tp:taxon-name>) of Vietnam: results of Molecular and Morphological study.</article-title><source>Biology Bulletin</source><volume>35</volume>(<issue>2</issue>): <fpage>178</fpage>–<lpage>186</lpage>. <ext-link xlink:type="simple" ext-link-type="doi" xlink:href="10.1134/S106235900802012X">https://doi.org/10.1134/S106235900802012X</ext-link></mixed-citation></ref><ref id="B38"><mixed-citation xmlns:xlink="http://www.w3.org/1999/xlink" xlink:type="simple"><person-group><name name-style="western"><surname>Nguyen</surname><given-names>SN</given-names></name><name name-style="western"><surname>Jin</surname><given-names>JQ</given-names></name><name name-style="western"><surname>Dinh</surname><given-names>BV</given-names></name><name name-style="western"><surname>Nguyen</surname><given-names>LT</given-names></name><name name-style="western"><surname>Zhou</surname><given-names>WW</given-names></name><name name-style="western"><surname>Che</surname><given-names>J</given-names></name><name name-style="western"><surname>Murphy</surname><given-names>RW</given-names></name></person-group> (<year>2019</year>) <article-title>A new species of <italic><tp:taxon-name><tp:taxon-name-part taxon-name-part-type="genus">Acanthosaura</tp:taxon-name-part></tp:taxon-name></italic> Gray 1831 (<tp:taxon-name><tp:taxon-name-part taxon-name-part-type="class">Reptilia</tp:taxon-name-part></tp:taxon-name>: <tp:taxon-name><tp:taxon-name-part taxon-name-part-type="family">Agamidae</tp:taxon-name-part></tp:taxon-name>) from Central Vietnam.</article-title><source>Zootaxa</source><volume>4612</volume>(<issue>4</issue>): <fpage>555</fpage>–<lpage>565</lpage>. <ext-link xlink:type="simple" ext-link-type="doi" xlink:href="10.11646/zootaxa.4612.4.7">https://doi.org/10.11646/zootaxa.4612.4.7</ext-link></mixed-citation></ref><ref id="B11"><mixed-citation xmlns:xlink="http://www.w3.org/1999/xlink" xlink:type="simple"><person-group><name name-style="western"><surname>Cuvier</surname><given-names>GJLNFD</given-names></name></person-group> (<year>1829</year>) <source>Le Règne Animal Distribué, d’après son Organisation, pur servir de base à l’Histoire naturelle des Animaux et d’introduction à l’Anatomie Comparé. Nouvelle Edition [2<sup>nd</sup> edn], Tome 2. Les Reptiles.</source><publisher-name>Déterville</publisher-name>, <publisher-loc>Paris</publisher-loc>, <size units="page">406 pp</size>.</mixed-citation></ref><ref id="B4"><mixed-citation xmlns:xlink="http://www.w3.org/1999/xlink" xlink:type="simple"><person-group><name name-style="western"><surname>Boulenger</surname><given-names>GA</given-names></name></person-group> (<year>1885</year>) <source>Catalogue of the Lizards in the British Museum (Natural History). Second edition. Volume I. <tp:taxon-name><tp:taxon-name-part taxon-name-part-type="family">Geckonidae</tp:taxon-name-part></tp:taxon-name>, <tp:taxon-name><tp:taxon-name-part taxon-name-part-type="family">Eublepharidae</tp:taxon-name-part></tp:taxon-name>, <tp:taxon-name><tp:taxon-name-part taxon-name-part-type="family">Uroplatidae</tp:taxon-name-part></tp:taxon-name>, <tp:taxon-name><tp:taxon-name-part taxon-name-part-type="family">Pygopodidae</tp:taxon-name-part></tp:taxon-name>, <tp:taxon-name><tp:taxon-name-part taxon-name-part-type="family">Agamidae</tp:taxon-name-part></tp:taxon-name>.</source><publisher-name>British Museum (Natural History)</publisher-name>, <publisher-loc>London</publisher-loc>, <size units="page">436 pp</size>.</mixed-citation></ref><ref id="B52"><mixed-citation xmlns:xlink="http://www.w3.org/1999/xlink" xlink:type="simple"><person-group><name name-style="western"><surname>Werner</surname><given-names>F</given-names></name></person-group> (<year>1904</year>) <article-title>Beschreibung neuer Reptilien aus den Gattungen <italic><tp:taxon-name><tp:taxon-name-part taxon-name-part-type="genus">Acanthosaura</tp:taxon-name-part></tp:taxon-name></italic>, <italic><tp:taxon-name><tp:taxon-name-part taxon-name-part-type="genus">Calotes</tp:taxon-name-part></tp:taxon-name></italic>, <italic><tp:taxon-name><tp:taxon-name-part taxon-name-part-type="genus">Gastropholis</tp:taxon-name-part></tp:taxon-name></italic> und <italic><tp:taxon-name><tp:taxon-name-part taxon-name-part-type="genus">Typhlops</tp:taxon-name-part></tp:taxon-name></italic>.</article-title><source>Zoologischer Anzeiger</source><volume>27</volume>: <fpage>461</fpage>–<lpage>464</lpage>.</mixed-citation></ref><ref id="B51"><mixed-citation xmlns:xlink="http://www.w3.org/1999/xlink" xlink:type="simple"><person-group><name name-style="western"><surname>Vogt</surname><given-names>T</given-names></name></person-group> (<year>1914</year>) <article-title>Südchinesische Amphibien und Reptilien.</article-title><source>Sitzungsberichte der Gesellschaft Naturforschende Freunde Berlin</source><volume>1914</volume>: <fpage>96</fpage>–<lpage>102</lpage>.</mixed-citation></ref><ref id="B24"><mixed-citation xmlns:xlink="http://www.w3.org/1999/xlink" xlink:type="simple"><person-group><name name-style="western"><surname>Hallermann</surname><given-names>J</given-names></name></person-group> (<year>2000</year>) <article-title>The taxonomic status of <italic><tp:taxon-name><tp:taxon-name-part taxon-name-part-type="genus">Acanthosaura</tp:taxon-name-part> <tp:taxon-name-part taxon-name-part-type="species">fruhstorferi</tp:taxon-name-part></tp:taxon-name></italic> Werner, 1904 and <italic><tp:taxon-name><tp:taxon-name-part taxon-name-part-type="genus">Calotes</tp:taxon-name-part> <tp:taxon-name-part taxon-name-part-type="species">brevipes</tp:taxon-name-part></tp:taxon-name></italic> Werner, 1904 (<tp:taxon-name><tp:taxon-name-part taxon-name-part-type="order">Squamata</tp:taxon-name-part></tp:taxon-name>: <tp:taxon-name><tp:taxon-name-part taxon-name-part-type="family">Agamidae</tp:taxon-name-part></tp:taxon-name>).</article-title><source>Mitteilungen aus dem Museum für Naturkunde in Berlin, Zoologische Reihe</source><volume>76</volume>(<issue>1</issue>): <fpage>143</fpage>–<lpage>150</lpage>. <ext-link xlink:type="simple" ext-link-type="doi" xlink:href="10.1002/mmnz.20000760113">https://doi.org/10.1002/mmnz.20000760113</ext-link></mixed-citation></ref></ref-list></tp:taxon-treatment>
